# Supplementary material for: Elucidation of the Mechanism of Host NMD Suppression by HTLV-1 Rex: Dissection of Rex to Identify the NMD Inhibitory Domain
Source: Viruses. 2022 Feb 9;14(2):344. doi: 10.3390/v14020344 (PMC8875924; doi:10.3390/v14020344)
Supplement: Supplementary file 1 [file viruses-14-00344-s001.zip]

Archive with 1 entries (1 files):
- viruses-1551956-supplementary.pdf
